# Supplementary material for: DNA extrusion size determines pathway choice during CAG repeat expansion
Source: Nucleic Acids Res. 2025 Dec 22;53(22):gkaf1393. doi: 10.1093/nar/gkaf1393 (PMC12721328; doi:10.1093/nar/gkaf1393)
Supplement: gkaf1393_Supplemental_Files [file gkaf1393_supplemental_files.zip]

Archive with 2 entries (2 files):
- Bhatia et al. Supplementary Information.pdf
- Supplementary_Tables_.xlsx
