# Supplementary material for: DNA extrusion size determines pathway choice during CAG repeat expansion
Source: Nucleic Acids Res. 2025 Dec 22;53(22):gkaf1393. doi: 10.1093/nar/gkaf1393 (PMC12721328; doi:10.1093/nar/gkaf1393)
Supplement: gkaf1393_Supplemental_Files [file gkaf1393_supplemental_files.zip › Supplementary_Tables_.xlsx]

## Sheet: Supplementary Table 1
Supplementary Table 1. DNA oligonucleotides used for substrate construction for 5' or 3' end-labeling and Biotin tagged for binding studies
Substrates	Oligo Sequences	Description
Top- mr78	5'- CTC TAG ACT CGA CCT AGC AGA TCT CGA GTC TAG AAA TTC G - 3'	5'-labeled substrate was obtained by labeling 5'-end of top-mr78 with [γ-32P]ATP and annealing it with bottom-(CAG)n=2-mr78-AP
5'-DIG-top- mr78	5'- /5DigN/ CTC TAG ACT CGA CCT AGC AGA TCT CGA GTC TAG AAA TTC G - 3'
bottom-(CAG)2-mr78-AP	5'- CG AAT TTC TAG ACT CGA GAT CAG CAG CTG CTA GGT CGA GTC TAG AG - 3'	5'-labeled (CAG)2 substrate was obtained by labeling 5'-end of bottom-(CAG)2-mr78-AP with [γ-32P]ATP and annealing it with top-mr78
bottom-Bio-(CAG)n=1, 2, 3, 4, 5, 13-mr78-AP	5'- /5Biosg/ CG AAT TTC TAG ACT CGA GAT (CAG)n=1, 2, 3, 4, 5, 13 CTG CTA GGT CGA GTC TAG AG - 3'	5'-Biotinylated-(CAG) substrates were obtained by either annealing with top-mr78 or 5'-DIG-top-mr78 and bottom-5'-Bio-(CAG)n=1, 2, 3, 4, 5,13-mr78
bottom-(CAG)n=1, 2, 3, 4, 5, 13-mr78-AP*	5'-CG AAT TTC TAG ACT CGA GAT (CAG)n=1, 2, 3, 4, 5, 13 CTG CTA GGT CGA GTC TAG A - 3'	3'-[α-32P]-labeled (CAG) substrate was obtained by annealing top-mr78 and bottom-(CAG)n=1, 2, 3, 4, 5, 13-mr78*
top-CTGCTG-mr78	5'-CT CTA GAC TCG ACC TAG CAG CTG CTG ATC TCG AGT CTA GAA ATT CG-3'	3'-[α-P32]-labeled homoduplex was obtained by annealing top-(CTG)2-mr78 and bottom-(CAG)n=2-mr78*
bottom-(CTG)n=1, 2, 3, 4, 5, 13-mr78*	5'-CG AAT TTC TAG ACT CGA GAT (CTG)n=1, 2, 3, 4, 5, 13 CTG CTA GGT CGA GTC TAG A - 3'	3'-[α-P32]-labeled (CTG) substrate was obtained by annealing top-mr78 and bottom-(CTG)n=1, 2, 3, 4, 5, 13-mr78*
Bottom nicked mr78 A	5'- CGA ATT TCT AGA CTC GAG ATC T - 3'	3'-[α-P32]-labeled homoduplex substrate harboring a nick was obtained by annealing top-mr78, bottom nicked mr78A and bottom phosphorylated fragment B-post nick
Bottom phosphorylated fragment B-post nick	5'- /5Phos/GCT AGG TCG AGT CTA GA - 3'
Bottom nicked (CAG)2 A	5'- CGA ATT TCT AGA CTC GAG ATC AGC AGC T - 3'	3'-[α-P32]-labeled intermediate (CAG)2 substrate harboring a nick was obtained by annealing top-mr78, bottom nicked (CAG)2 A and bottom phosphorylated fragment B-post nick

## Sheet: Supplementary Table 2
Supplementary Table 2. Sequence specific markers for 3'- and 5'- labelled substrates
Markers for 3'-labeled substrates	Oligo Sequences
M46	5'-CG AAT TTC TAG ACT CGA GAT CAG CAG CTG CTA GGT CGA GTC TAG AG
M28	5'-AT CAG CAG CTG CTA GGT CGA GTC TAG AG
M26	5'-CAG CAG CTG CTA GGT CGA GTC TAG AG
M24	5'-G CAG CTG CTA GGT CGA GTC TAG AG
M22	5'-AG CTG CTA GGT CGA GTC TAG AG
M20	5'-CTG CTA GGT CGA GTC TAG AG
M18	5'-G CTA GGT CGA GTC TAG AG
M16	5’-TA GGT CGA GTC TAG AG
M14	5’- GGT CGA GTC TAG AG
M12	5’- T CGA GTC TAG AG
M10	5’- GA GTC TAG AG
M8	5’- GTC TAG AG
M6	5’- C TAG AG
Markers for 5'-labeled substrates	Oligo Sequences
M40	5' - CG AAT TTC TAG ACT CGA GAT CAG CAG CTG CTA GGT CGA GT
M35	5' - CG AAT TTC TAG ACT CGA GAT CAG CAG CTG CTA GGT
M30	5' - CG AAT TTC TAG ACT CGA GAT CAG CAG CTG C
M28	5' - CG AAT TTC TAG ACT CGA GAT CAG CAG CT
M26	5' - CG AAT TTC TAG ACT CGA GAT CAG CAG
M24	5' - CG AAT TTC TAG ACT CGA GAT CAG C
M22	5' - CG AAT TTC TAG ACT CGA GAT CA

## Sheet: Supplementary Table 3
Supplementary Table 3. DNA oligonucleotide sequences for substrates used in electrophoretic mobility assay
Top GC - mr78	5' - CTC TAG ACT CGA CCT AGC ACA TCT CGA GTC TAG AAA TTC G - 3'
bottom-Cleft-mr78	5' - CG AAT TTC TAG C ACT CGA GAT GTG CTA GGT CGA GTC TAG AG - 3'	C-left	Top GC-mr78 was annealed with bottom-C-left-mr78 for C-left substrate
bottom-Cmid-mr78	5' - CG AAT TTC TAG ACT CGA GAT C GTG CTA GGT CGA GTC TAG AG - 3'	C-mid	Top GC-mr78 was annealed with bottom-Cmid-mr78 for C-mid substrate
bottom-Cright-mr78	5' - CG AAT TTC TAG ACT CGA GAT GTG CTA GGT C CGA GTC TAG AG - 3'	C-right	Top GC-mr78 was annealed with bottom-Cright-mr78 for C-right substrate
bottom-CAleft-mr78	5' - CG AAT TTC TAG CA ACT CGA GAT GTG CTA GGT CGA GTC TAG AG - 3'	CA-left	Top GC-mr78 was annealed with bottom-CAleft-mr78 for CA-left substrate
bottom-CAmid-mr78	5' - CG AAT TTC TAG ACT CGA GAT CA GTG CTA GGT CGA GTC TAG AG - 3'	CA-mid	Top GC-mr78 was annealed with bottom-CAmid-mr78 for CA-mid substrate
bottom-CAright-mr78	5' - CG AAT TTC TAG ACT CGA GAT GTG CTA GGT CA CGA GTC TAG AG - 3'	CA-right	Top GC-mr78 was annealed with bottom-CAright-mr78 for CA-right substrate
bottom-(CAG)1left-mr78	5' - CG AAT TTC TAG CAG ACT CGA GAT GTG CTA GGT CGA GTC TAG AG - 3'	CAG-left	Top GC-mr78 was annealed with bottom-(CAG)1left-mr78 for CAG-left substrate
bottom-(CAG)1mid-mr78	5' - CG AAT TTC TAG ACT CGA GAT CAG GTG CTA GGT CGA GTC TAG AG - 3'	CAG-mid	Top GC-mr78 was annealed with bottom-(CAG)1mid-mr78 for CAG-mid substrate
bottom-(CAG)1right-mr78	5' - CG AAT TTC TAG ACT CGA GAT GTG CTA GGT CAG CGA GTC TAG AG - 3'	CAG-right	Top GC-mr78 was annealed with bottom-(CAG)1right-mr78 for CAG-right substrate
bottom-(CAG)2left-mr78	5' - CG AAT TTC TAG CAG CAG ACT CGA GAT GTG CTA GGT CGA GTC TAG AG - 3'	CAG2-left	Top GC-mr78 was annealed with bottom-(CAG)2left-mr78 for CAG2-left substrate
bottom-(CAG)2mid-mr78	5' - CG AAT TTC TAG ACT CGA GAT CAG CAG GTG CTA GGT CGA GTC TAG AG - 3'	CAG2-mid	Top GC-mr78 was annealed with bottom-(CAG)2mid-mr78 for CAG2-mid substrate
bottom-(CAG)2right-mr78	5' - CG AAT TTC TAG ACT CGA GAT GTG CTA GGT CAG CAG CGA GTC TAG AG - 3'	CAG2-right	Top GC-mr78 was annealed with bottom-(CAG)2right-mr78 for CAG2-right substrate
bottom-(CAG)3left-mr78	5' - CG AAT TTC TAG CAG CAG CAG ACT CGA GAT GTG CTA GGT CGA GTC TAG AG - 3'	CAG3-left	Top GC-mr78 was annealed with bottom-(CAG)3left-mr78 for CAG3-left substrate
bottom-(CAG)3mid-mr78	5' - CG AAT TTC TAG ACT CGA GAT CAG CAG CAG GTG CTA GGT CGA GTC TAG AG - 3'	CAG3-mid	Top GC-mr78 was annealed with bottom-(CAG)3mid-mr78 for CAG3-mid substrate
bottom-(CAG)3right-mr78	5' - CG AAT TTC TAG ACT CGA GAT GTG CTA GGT CAG CAG CAG CGA GTC TAG AG - 3'	CAG3-right	Top GC-mr78 was annealed with bottom-(CAG)3right-mr78 for CAG3-right substrate

## Sheet: Supplementary Table 4
Supplementary Table 4. Kinetic parameters for FAN1-DNA interaction using SPRS
Baseline corrected	HD	(CAG)1	(CAG)2	(CAG)3	(CAG)4	(CAG)5	(CAG)13
Hyperbola (X is concentration)	Perfect fit
Best-fit values
Bmax	0	1.151e+17	1197	711.4	296	582.4	535.1
Kd	Unstable	Unstable	102.9	106.9	314.9	89.1	81.99
95% CI (profile likelihood)
Bmax		-infinity to +infinity	938.5 to 1599	604.6 to 857.5	128.6 to +infinity	405.0 to 921.1	423.1 to 699.8
Kd		(Very wide)	53.93 to 203.9	69.39 to 168.2	46.46 to +infinity	33.09 to 262.8	42.28 to 162.3
Goodness of Fit
Degrees of Freedom		5	5	5	5	5	5
R squared		0.9555	0.9708	0.9883	0.9007	0.9299	0.9662
Sum of Squares		4317	23249	2906	2380	16215	5763
Sy.x		29.39	68.19	24.11	21.82	56.95	33.95
Number of points
# of X values		7	7	7	7	7	7
# Y values analyzed		7	7	7	7	7	7
Not baseline corrected	HD	(CAG)1	(CAG)2	(CAG)3	(CAG)4	(CAG)5	(CAG)13
Hyperbola (X is concentration)
Best-fit values
Bmax	2359	5213	2501	2249	2593	1910	1897
Kd	764	1359	180.7	261.3	659.3	213.5	221.6
95% CI (profile likelihood)
Bmax	1766 to 3665	2316 to +infinity	2139 to 3006	1896 to 2776	1709 to 6029	1723 to 2143	1613 to 2307
Kd	500.5 to 1360	443.6 to +infinity	127.6 to 263.2	185.7 to 382.5	343.1 to 1952	172.3 to 268.0	157.7 to 322.3
Goodness of Fit
Degrees of Freedom	124	19	19	19	19	19	19
R squared	0.9056	0.9335	0.9662	0.9762	0.959	0.9889	0.9723
Sum of Squares	902010	211154	250278	100643	90422	42854	98556
Sy.x	85.29	105.4	114.8	72.78	68.99	47.49	72.02
Number of points
# of X values	126	126	126	126	126	126	126
# Y values analyzed	126	21	21	21	21	21	21
